# Supplementary material for: PTHrP Regulates Fatty Acid Metabolism via Novel lncRNA in Breast Cancer Initiation and Progression Models
Source: Cancers (Basel). 2023 Jul 25;15(15):3763. doi: 10.3390/cancers15153763 (PMC10417726; doi:10.3390/cancers15153763)
Supplement: Supplementary file 1 [file cancers-15-03763-s001.zip]

Archive with 4 entries (4 files):
- Figures S1 to S8.pdf
- Table S1.pdf
- Table S2.xlsx
- Table S3.xlsx
