# Supplementary material for: PTHrP Regulates Fatty Acid Metabolism via Novel lncRNA in Breast Cancer Initiation and Progression Models
Source: Cancers (Basel). 2023 Jul 25;15(15):3763. doi: 10.3390/cancers15153763 (PMC10417726; doi:10.3390/cancers15153763)
Supplement: Supplementary file 1 [file cancers-15-03763-s001.zip › Table S2.xlsx]

## Sheet: Cluster 1
Names	total	elements
KO WT	3	ENSMUSG00000004837
		ENSMUSG00000032315
		ENSMUSG00000050074
WT	157	ENSMUSG00000017716
		ENSMUSG00000046295
		ENSMUSG00000051457
		ENSMUSG00000027699
		ENSMUSG00000111617
		ENSMUSG00000082536
		ENSMUSG00000019942
		ENSMUSG00000085705
		ENSMUSG00000047534
		ENSMUSG00000032446
		ENSMUSG00000054999
		ENSMUSG00000065701
		ENSMUSG00000025347
		ENSMUSG00000097057
		ENSMUSG00000006488
		ENSMUSG00000095865
		ENSMUSG00000086330
		ENSMUSG00000022306
		ENSMUSG00000027715
		ENSMUSG00000027331
		ENSMUSG00000118030
		ENSMUSG00000002266
		ENSMUSG00000042489
		ENSMUSG00000030510
		ENSMUSG00000093847
		ENSMUSG00000060738
		ENSMUSG00000041986
		ENSMUSG00000026984
		ENSMUSG00000009108
		ENSMUSG00000103767
		ENSMUSG00000026039
		ENSMUSG00000101859
		ENSMUSG00000041431
		ENSMUSG00000108103
		ENSMUSG00000038379
		ENSMUSG00000081926
		ENSMUSG00000081929
		ENSMUSG00000022805
		ENSMUSG00000028068
		ENSMUSG00000027913
		ENSMUSG00000113128
		ENSMUSG00000063011
		ENSMUSG00000085569
		ENSMUSG00000061132
		ENSMUSG00000027326
		ENSMUSG00000027496
		ENSMUSG00000069302
		ENSMUSG00000108584
		ENSMUSG00000034311
		ENSMUSG00000083512
		ENSMUSG00000030713
		ENSMUSG00000031844
		ENSMUSG00000074149
		ENSMUSG00000018865
		ENSMUSG00000048012
		ENSMUSG00000114554
		ENSMUSG00000001403
		ENSMUSG00000028175
		ENSMUSG00000046005
		ENSMUSG00000048327
		ENSMUSG00000086175
		ENSMUSG00000023505
		ENSMUSG00000034883
		ENSMUSG00000003779
		ENSMUSG00000098318
		ENSMUSG00000040610
		ENSMUSG00000069301
		ENSMUSG00000095701
		ENSMUSG00000051527
		ENSMUSG00000117251
		ENSMUSG00000111489
		ENSMUSG00000083580
		ENSMUSG00000105077
		ENSMUSG00000048138
		ENSMUSG00000113934
		ENSMUSG00000050370
		ENSMUSG00000105053
		ENSMUSG00000032254
		ENSMUSG00000062342
		ENSMUSG00000112026
		ENSMUSG00000043441
		ENSMUSG00000113996
		ENSMUSG00000029409
		ENSMUSG00000069267
		ENSMUSG00000079852
		ENSMUSG00000075297
		ENSMUSG00000006398
		ENSMUSG00000063804
		ENSMUSG00000109745
		ENSMUSG00000019102
		ENSMUSG00000041633
		ENSMUSG00000048938
		ENSMUSG00000000440
		ENSMUSG00000078521
		ENSMUSG00000014725
		ENSMUSG00000020330
		ENSMUSG00000026955
		ENSMUSG00000098164
		ENSMUSG00000092035
		ENSMUSG00000019230
		ENSMUSG00000104342
		ENSMUSG00000040084
		ENSMUSG00000055095
		ENSMUSG00000027306
		ENSMUSG00000049985
		ENSMUSG00000097924
		ENSMUSG00000048922
		ENSMUSG00000028678
		ENSMUSG00000030867
		ENSMUSG00000087286
		ENSMUSG00000012443
		ENSMUSG00000071340
		ENSMUSG00000118378
		ENSMUSG00000020914
		ENSMUSG00000031131
		ENSMUSG00000020808
		ENSMUSG00000033952
		ENSMUSG00000069309
		ENSMUSG00000022033
		ENSMUSG00000115808
		ENSMUSG00000044737
		ENSMUSG00000022322
		ENSMUSG00000039200
		ENSMUSG00000021404
		ENSMUSG00000047894
		ENSMUSG00000104367
		ENSMUSG00000026605
		ENSMUSG00000085502
		ENSMUSG00000113591
		ENSMUSG00000054932
		ENSMUSG00000026166
		ENSMUSG00000022886
		ENSMUSG00000117666
		ENSMUSG00000046133
		ENSMUSG00000051669
		ENSMUSG00000024056
		ENSMUSG00000027469
		ENSMUSG00000024827
		ENSMUSG00000097558
		ENSMUSG00000040204
		ENSMUSG00000085218
		ENSMUSG00000099517
		ENSMUSG00000036223
		ENSMUSG00000027923
		ENSMUSG00000021697
		ENSMUSG00000042759
		ENSMUSG00000097073
		ENSMUSG00000072980
		ENSMUSG00000082099
		ENSMUSG00000081622
		ENSMUSG00000075029
		ENSMUSG00000009248
		ENSMUSG00000091306
		ENSMUSG00000064344
		ENSMUSG00000036768
		ENSMUSG00000066975
		ENSMUSG00000032218
KO	47	ENSMUSG00000036887
		ENSMUSG00000030283
		ENSMUSG00000113557
		ENSMUSG00000036896
		ENSMUSG00000113015
		ENSMUSG00000086006
		ENSMUSG00000104391
		ENSMUSG00000030218
		ENSMUSG00000031980
		ENSMUSG00000115324
		ENSMUSG00000036905
		ENSMUSG00000114419
		ENSMUSG00000112739
		ENSMUSG00000031385
		ENSMUSG00000107559
		ENSMUSG00000113352
		ENSMUSG00000113183
		ENSMUSG00000038567
		ENSMUSG00000020598
		ENSMUSG00000026872
		ENSMUSG00000085093
		ENSMUSG00000118024
		ENSMUSG00000097572
		ENSMUSG00000106057
		ENSMUSG00000104170
		ENSMUSG00000009185
		ENSMUSG00000108557
		ENSMUSG00000023886
		ENSMUSG00000098915
		ENSMUSG00000106450
		ENSMUSG00000104064
		ENSMUSG00000040055
		ENSMUSG00000105726
		ENSMUSG00000105261
		ENSMUSG00000081816
		ENSMUSG00000074934
		ENSMUSG00000089830
		ENSMUSG00000084362
		ENSMUSG00000107951
		ENSMUSG00000002831
		ENSMUSG00000110840
		ENSMUSG00000099021
		ENSMUSG00000102639
		ENSMUSG00000108560
		ENSMUSG00000097814
		ENSMUSG00000111325
		ENSMUSG00000048939

## Sheet: Cluster 2
Names	total	elements
KO WT	88	ENSMUSG00000039364
		ENSMUSG00000022991
		ENSMUSG00000046449
		ENSMUSG00000031936
		ENSMUSG00000042834
		ENSMUSG00000037578
		ENSMUSG00000100429
		ENSMUSG00000021750
		ENSMUSG00000035686
		ENSMUSG00000006490
		ENSMUSG00000047216
		ENSMUSG00000010064
		ENSMUSG00000074852
		ENSMUSG00000035000
		ENSMUSG00000026417
		ENSMUSG00000023033
		ENSMUSG00000028836
		ENSMUSG00000032766
		ENSMUSG00000095493
		ENSMUSG00000090231
		ENSMUSG00000018986
		ENSMUSG00000025963
		ENSMUSG00000060459
		ENSMUSG00000038077
		ENSMUSG00000105954
		ENSMUSG00000109825
		ENSMUSG00000038916
		ENSMUSG00000032091
		ENSMUSG00000029595
		ENSMUSG00000047861
		ENSMUSG00000024774
		ENSMUSG00000026818
		ENSMUSG00000020183
		ENSMUSG00000046699
		ENSMUSG00000072419
		ENSMUSG00000021263
		ENSMUSG00000031089
		ENSMUSG00000055874
		ENSMUSG00000016763
		ENSMUSG00000100444
		ENSMUSG00000055368
		ENSMUSG00000050777
		ENSMUSG00000038259
		ENSMUSG00000016024
		ENSMUSG00000029309
		ENSMUSG00000110682
		ENSMUSG00000029304
		ENSMUSG00000032373
		ENSMUSG00000011118
		ENSMUSG00000056133
		ENSMUSG00000028989
		ENSMUSG00000022126
		ENSMUSG00000000381
		ENSMUSG00000026822
		ENSMUSG00000114400
		ENSMUSG00000019990
		ENSMUSG00000087006
		ENSMUSG00000114541
		ENSMUSG00000017453
		ENSMUSG00000001622
		ENSMUSG00000040413
		ENSMUSG00000044352
		ENSMUSG00000074622
		ENSMUSG00000004360
		ENSMUSG00000025165
		ENSMUSG00000061540
		ENSMUSG00000056054
		ENSMUSG00000029602
		ENSMUSG00000064246
		ENSMUSG00000033576
		ENSMUSG00000057465
		ENSMUSG00000057729
		ENSMUSG00000078945
		ENSMUSG00000091199
		ENSMUSG00000032496
		ENSMUSG00000074115
		ENSMUSG00000030650
		ENSMUSG00000099877
		ENSMUSG00000022875
		ENSMUSG00000026147
		ENSMUSG00000092567
		ENSMUSG00000100816
		ENSMUSG00000039196
		ENSMUSG00000026185
		ENSMUSG00000110803
		ENSMUSG00000064065
		ENSMUSG00000085967
		ENSMUSG00000037095
WT	118	ENSMUSG00000063157
		ENSMUSG00000087029
		ENSMUSG00000085154
		ENSMUSG00000025977
		ENSMUSG00000024771
		ENSMUSG00000099715
		ENSMUSG00000115426
		ENSMUSG00000044626
		ENSMUSG00000029343
		ENSMUSG00000091957
		ENSMUSG00000069117
		ENSMUSG00000001827
		ENSMUSG00000006269
		ENSMUSG00000032554
		ENSMUSG00000030413
		ENSMUSG00000042041
		ENSMUSG00000026450
		ENSMUSG00000031803
		ENSMUSG00000113237
		ENSMUSG00000053675
		ENSMUSG00000086794
		ENSMUSG00000044664
		ENSMUSG00000114828
		ENSMUSG00000050063
		ENSMUSG00000038567
		ENSMUSG00000029695
		ENSMUSG00000021579
		ENSMUSG00000030711
		ENSMUSG00000117827
		ENSMUSG00000026589
		ENSMUSG00000092365
		ENSMUSG00000031224
		ENSMUSG00000028003
		ENSMUSG00000020798
		ENSMUSG00000047854
		ENSMUSG00000010461
		ENSMUSG00000037071
		ENSMUSG00000022229
		ENSMUSG00000025017
		ENSMUSG00000020583
		ENSMUSG00000027186
		ENSMUSG00000070702
		ENSMUSG00000060548
		ENSMUSG00000085411
		ENSMUSG00000111086
		ENSMUSG00000041044
		ENSMUSG00000113250
		ENSMUSG00000091421
		ENSMUSG00000021798
		ENSMUSG00000040710
		ENSMUSG00000055561
		ENSMUSG00000018623
		ENSMUSG00000026175
		ENSMUSG00000031626
		ENSMUSG00000103979
		ENSMUSG00000116861
		ENSMUSG00000036131
		ENSMUSG00000070794
		ENSMUSG00000046942
		ENSMUSG00000102712
		ENSMUSG00000068874
		ENSMUSG00000022504
		ENSMUSG00000066584
		ENSMUSG00000046240
		ENSMUSG00000074736
		ENSMUSG00000044647
		ENSMUSG00000032348
		ENSMUSG00000102550
		ENSMUSG00000022025
		ENSMUSG00000025557
		ENSMUSG00000052212
		ENSMUSG00000075391
		ENSMUSG00000024892
		ENSMUSG00000097346
		ENSMUSG00000097383
		ENSMUSG00000044378
		ENSMUSG00000091297
		ENSMUSG00000014503
		ENSMUSG00000103823
		ENSMUSG00000032401
		ENSMUSG00000112137
		ENSMUSG00000044667
		ENSMUSG00000050808
		ENSMUSG00000109262
		ENSMUSG00000035638
		ENSMUSG00000001763
		ENSMUSG00000085399
		ENSMUSG00000118076
		ENSMUSG00000089665
		ENSMUSG00000074146
		ENSMUSG00000114665
		ENSMUSG00000053747
		ENSMUSG00000078612
		ENSMUSG00000072723
		ENSMUSG00000000159
		ENSMUSG00000043953
		ENSMUSG00000106189
		ENSMUSG00000039578
		ENSMUSG00000042129
		ENSMUSG00000021998
		ENSMUSG00000039518
		ENSMUSG00000113061
		ENSMUSG00000114452
		ENSMUSG00000060508
		ENSMUSG00000083325
		ENSMUSG00000037548
		ENSMUSG00000106820
		ENSMUSG00000018893
		ENSMUSG00000065952
		ENSMUSG00000106073
		ENSMUSG00000020566
		ENSMUSG00000061937
		ENSMUSG00000087413
		ENSMUSG00000035085
		ENSMUSG00000106106
		ENSMUSG00000033634
		ENSMUSG00000108106
		ENSMUSG00000081684
KO	109	ENSMUSG00000019852
		ENSMUSG00000035692
		ENSMUSG00000027849
		ENSMUSG00000033208
		ENSMUSG00000084458
		ENSMUSG00000115726
		ENSMUSG00000022306
		ENSMUSG00000030792
		ENSMUSG00000069792
		ENSMUSG00000001334
		ENSMUSG00000026365
		ENSMUSG00000038473
		ENSMUSG00000002012
		ENSMUSG00000073565
		ENSMUSG00000089669
		ENSMUSG00000024663
		ENSMUSG00000028037
		ENSMUSG00000075334
		ENSMUSG00000021553
		ENSMUSG00000078942
		ENSMUSG00000047230
		ENSMUSG00000102752
		ENSMUSG00000052477
		ENSMUSG00000030077
		ENSMUSG00000023903
		ENSMUSG00000110123
		ENSMUSG00000052776
		ENSMUSG00000025934
		ENSMUSG00000105461
		ENSMUSG00000097124
		ENSMUSG00000026222
		ENSMUSG00000040289
		ENSMUSG00000069307
		ENSMUSG00000018654
		ENSMUSG00000027792
		ENSMUSG00000042474
		ENSMUSG00000052760
		ENSMUSG00000022014
		ENSMUSG00000030247
		ENSMUSG00000113234
		ENSMUSG00000043430
		ENSMUSG00000032890
		ENSMUSG00000024827
		ENSMUSG00000027514
		ENSMUSG00000117796
		ENSMUSG00000062488
		ENSMUSG00000039062
		ENSMUSG00000043592
		ENSMUSG00000046352
		ENSMUSG00000029307
		ENSMUSG00000061451
		ENSMUSG00000015243
		ENSMUSG00000097756
		ENSMUSG00000028972
		ENSMUSG00000051457
		ENSMUSG00000048794
		ENSMUSG00000020017
		ENSMUSG00000020077
		ENSMUSG00000028148
		ENSMUSG00000059149
		ENSMUSG00000097322
		ENSMUSG00000036067
		ENSMUSG00000071001
		ENSMUSG00000054204
		ENSMUSG00000031938
		ENSMUSG00000085873
		ENSMUSG00000025422
		ENSMUSG00000022665
		ENSMUSG00000063133
		ENSMUSG00000118607
		ENSMUSG00000035835
		ENSMUSG00000022949
		ENSMUSG00000034459
		ENSMUSG00000074892
		ENSMUSG00000028555
		ENSMUSG00000040026
		ENSMUSG00000036040
		ENSMUSG00000103755
		ENSMUSG00000026489
		ENSMUSG00000074489
		ENSMUSG00000031133
		ENSMUSG00000074361
		ENSMUSG00000031610
		ENSMUSG00000059027
		ENSMUSG00000023341
		ENSMUSG00000027579
		ENSMUSG00000033308
		ENSMUSG00000031766
		ENSMUSG00000042845
		ENSMUSG00000024365
		ENSMUSG00000028950
		ENSMUSG00000028186
		ENSMUSG00000020826
		ENSMUSG00000022040
		ENSMUSG00000024935
		ENSMUSG00000045318
		ENSMUSG00000089652
		ENSMUSG00000025175
		ENSMUSG00000026043
		ENSMUSG00000026166
		ENSMUSG00000062609
		ENSMUSG00000024658
		ENSMUSG00000044349
		ENSMUSG00000040154
		ENSMUSG00000113416
		ENSMUSG00000069805
		ENSMUSG00000034116
		ENSMUSG00000046487
		ENSMUSG00000021456

## Sheet: Cluster 3
Names	total	elements
KO WT	247	ENSMUSG00000028597
		ENSMUSG00000017817
		ENSMUSG00000001985
		ENSMUSG00000045903
		ENSMUSG00000029659
		ENSMUSG00000018830
		ENSMUSG00000012017
		ENSMUSG00000030268
		ENSMUSG00000032537
		ENSMUSG00000090223
		ENSMUSG00000027368
		ENSMUSG00000005611
		ENSMUSG00000029335
		ENSMUSG00000091472
		ENSMUSG00000079388
		ENSMUSG00000038456
		ENSMUSG00000028031
		ENSMUSG00000070526
		ENSMUSG00000057615
		ENSMUSG00000020155
		ENSMUSG00000029122
		ENSMUSG00000035783
		ENSMUSG00000024501
		ENSMUSG00000056679
		ENSMUSG00000029005
		ENSMUSG00000039903
		ENSMUSG00000052920
		ENSMUSG00000020723
		ENSMUSG00000027217
		ENSMUSG00000052516
		ENSMUSG00000031502
		ENSMUSG00000079396
		ENSMUSG00000039607
		ENSMUSG00000040938
		ENSMUSG00000038248
		ENSMUSG00000054263
		ENSMUSG00000076498
		ENSMUSG00000062184
		ENSMUSG00000010311
		ENSMUSG00000021986
		ENSMUSG00000054256
		ENSMUSG00000091568
		ENSMUSG00000026207
		ENSMUSG00000079481
		ENSMUSG00000032036
		ENSMUSG00000059991
		ENSMUSG00000022883
		ENSMUSG00000030554
		ENSMUSG00000059430
		ENSMUSG00000024500
		ENSMUSG00000049336
		ENSMUSG00000059898
		ENSMUSG00000037379
		ENSMUSG00000027082
		ENSMUSG00000020865
		ENSMUSG00000045392
		ENSMUSG00000031503
		ENSMUSG00000042333
		ENSMUSG00000040009
		ENSMUSG00000022836
		ENSMUSG00000022321
		ENSMUSG00000038765
		ENSMUSG00000110332
		ENSMUSG00000041592
		ENSMUSG00000019856
		ENSMUSG00000041482
		ENSMUSG00000111977
		ENSMUSG00000048096
		ENSMUSG00000090691
		ENSMUSG00000086040
		ENSMUSG00000048482
		ENSMUSG00000022435
		ENSMUSG00000024578
		ENSMUSG00000018459
		ENSMUSG00000076867
		ENSMUSG00000095105
		ENSMUSG00000030616
		ENSMUSG00000033420
		ENSMUSG00000040613
		ENSMUSG00000042842
		ENSMUSG00000031841
		ENSMUSG00000016942
		ENSMUSG00000022180
		ENSMUSG00000035451
		ENSMUSG00000067714
		ENSMUSG00000033227
		ENSMUSG00000081683
		ENSMUSG00000038132
		ENSMUSG00000059336
		ENSMUSG00000043673
		ENSMUSG00000071356
		ENSMUSG00000022371
		ENSMUSG00000104876
		ENSMUSG00000038271
		ENSMUSG00000023046
		ENSMUSG00000039115
		ENSMUSG00000044367
		ENSMUSG00000049690
		ENSMUSG00000052951
		ENSMUSG00000029126
		ENSMUSG00000042453
		ENSMUSG00000048699
		ENSMUSG00000036298
		ENSMUSG00000020627
		ENSMUSG00000049112
		ENSMUSG00000067878
		ENSMUSG00000048120
		ENSMUSG00000023906
		ENSMUSG00000034156
		ENSMUSG00000096146
		ENSMUSG00000050505
		ENSMUSG00000067818
		ENSMUSG00000028681
		ENSMUSG00000022754
		ENSMUSG00000096847
		ENSMUSG00000049436
		ENSMUSG00000047787
		ENSMUSG00000015224
		ENSMUSG00000064247
		ENSMUSG00000011256
		ENSMUSG00000014329
		ENSMUSG00000021379
		ENSMUSG00000051331
		ENSMUSG00000034037
		ENSMUSG00000047907
		ENSMUSG00000079056
		ENSMUSG00000056596
		ENSMUSG00000061527
		ENSMUSG00000079669
		ENSMUSG00000038244
		ENSMUSG00000022686
		ENSMUSG00000040260
		ENSMUSG00000022449
		ENSMUSG00000022464
		ENSMUSG00000024059
		ENSMUSG00000056900
		ENSMUSG00000029913
		ENSMUSG00000095407
		ENSMUSG00000025064
		ENSMUSG00000029055
		ENSMUSG00000032968
		ENSMUSG00000020312
		ENSMUSG00000032085
		ENSMUSG00000040016
		ENSMUSG00000008999
		ENSMUSG00000041731
		ENSMUSG00000043259
		ENSMUSG00000021373
		ENSMUSG00000025776
		ENSMUSG00000030782
		ENSMUSG00000041117
		ENSMUSG00000054459
		ENSMUSG00000028488
		ENSMUSG00000073680
		ENSMUSG00000055322
		ENSMUSG00000036862
		ENSMUSG00000000320
		ENSMUSG00000043004
		ENSMUSG00000007888
		ENSMUSG00000067276
		ENSMUSG00000054200
		ENSMUSG00000021604
		ENSMUSG00000031870
		ENSMUSG00000016150
		ENSMUSG00000029375
		ENSMUSG00000110140
		ENSMUSG00000031561
		ENSMUSG00000099760
		ENSMUSG00000013921
		ENSMUSG00000054034
		ENSMUSG00000022602
		ENSMUSG00000075010
		ENSMUSG00000039126
		ENSMUSG00000050315
		ENSMUSG00000014602
		ENSMUSG00000096883
		ENSMUSG00000091255
		ENSMUSG00000029322
		ENSMUSG00000030827
		ENSMUSG00000040046
		ENSMUSG00000031290
		ENSMUSG00000020411
		ENSMUSG00000039577
		ENSMUSG00000001555
		ENSMUSG00000071317
		ENSMUSG00000107546
		ENSMUSG00000099364
		ENSMUSG00000051951
		ENSMUSG00000022803
		ENSMUSG00000061353
		ENSMUSG00000020866
		ENSMUSG00000041741
		ENSMUSG00000053399
		ENSMUSG00000065592
		ENSMUSG00000027750
		ENSMUSG00000056427
		ENSMUSG00000040118
		ENSMUSG00000021090
		ENSMUSG00000031997
		ENSMUSG00000086847
		ENSMUSG00000022485
		ENSMUSG00000037145
		ENSMUSG00000013367
		ENSMUSG00000021464
		ENSMUSG00000033585
		ENSMUSG00000025582
		ENSMUSG00000049115
		ENSMUSG00000028033
		ENSMUSG00000018604
		ENSMUSG00000011589
		ENSMUSG00000038352
		ENSMUSG00000045348
		ENSMUSG00000046782
		ENSMUSG00000047842
		ENSMUSG00000044576
		ENSMUSG00000038521
		ENSMUSG00000030930
		ENSMUSG00000079391
		ENSMUSG00000074300
		ENSMUSG00000001349
		ENSMUSG00000040136
		ENSMUSG00000037124
		ENSMUSG00000037254
		ENSMUSG00000109783
		ENSMUSG00000029838
		ENSMUSG00000025104
		ENSMUSG00000060568
		ENSMUSG00000055435
		ENSMUSG00000032013
		ENSMUSG00000021200
		ENSMUSG00000031785
		ENSMUSG00000035653
		ENSMUSG00000078949
		ENSMUSG00000031775
		ENSMUSG00000107865
		ENSMUSG00000036273
		ENSMUSG00000036856
		ENSMUSG00000073599
		ENSMUSG00000025855
		ENSMUSG00000028931
		ENSMUSG00000015957
		ENSMUSG00000041073
		ENSMUSG00000107761
		ENSMUSG00000037033
		ENSMUSG00000092572
		ENSMUSG00000050926
		ENSMUSG00000092167
WT	580	ENSMUSG00000042428
		ENSMUSG00000091019
		ENSMUSG00000021933
		ENSMUSG00000074445
		ENSMUSG00000024064
		ENSMUSG00000107272
		ENSMUSG00000117980
		ENSMUSG00000108930
		ENSMUSG00000117901
		ENSMUSG00000070645
		ENSMUSG00000026483
		ENSMUSG00000042256
		ENSMUSG00000042961
		ENSMUSG00000030786
		ENSMUSG00000050014
		ENSMUSG00000057378
		ENSMUSG00000032649
		ENSMUSG00000090942
		ENSMUSG00000062380
		ENSMUSG00000017692
		ENSMUSG00000017950
		ENSMUSG00000021260
		ENSMUSG00000074766
		ENSMUSG00000070999
		ENSMUSG00000049191
		ENSMUSG00000018169
		ENSMUSG00000066000
		ENSMUSG00000029449
		ENSMUSG00000021198
		ENSMUSG00000030657
		ENSMUSG00000054640
		ENSMUSG00000107719
		ENSMUSG00000054146
		ENSMUSG00000058297
		ENSMUSG00000103895
		ENSMUSG00000029718
		ENSMUSG00000104262
		ENSMUSG00000018927
		ENSMUSG00000037138
		ENSMUSG00000004552
		ENSMUSG00000047798
		ENSMUSG00000108378
		ENSMUSG00000108124
		ENSMUSG00000105476
		ENSMUSG00000109649
		ENSMUSG00000032691
		ENSMUSG00000111229
		ENSMUSG00000031297
		ENSMUSG00000041577
		ENSMUSG00000020143
		ENSMUSG00000027254
		ENSMUSG00000092559
		ENSMUSG00000028763
		ENSMUSG00000072875
		ENSMUSG00000107760
		ENSMUSG00000053615
		ENSMUSG00000034551
		ENSMUSG00000006360
		ENSMUSG00000109704
		ENSMUSG00000030772
		ENSMUSG00000102414
		ENSMUSG00000093985
		ENSMUSG00000112148
		ENSMUSG00000027075
		ENSMUSG00000027360
		ENSMUSG00000102762
		ENSMUSG00000111610
		ENSMUSG00000036198
		ENSMUSG00000052087
		ENSMUSG00000071713
		ENSMUSG00000101797
		ENSMUSG00000022225
		ENSMUSG00000060183
		ENSMUSG00000017204
		ENSMUSG00000047959
		ENSMUSG00000039419
		ENSMUSG00000046182
		ENSMUSG00000056380
		ENSMUSG00000040372
		ENSMUSG00000015437
		ENSMUSG00000031209
		ENSMUSG00000110622
		ENSMUSG00000105461
		ENSMUSG00000097960
		ENSMUSG00000041696
		ENSMUSG00000025804
		ENSMUSG00000021091
		ENSMUSG00000097324
		ENSMUSG00000048782
		ENSMUSG00000029168
		ENSMUSG00000026678
		ENSMUSG00000036466
		ENSMUSG00000021057
		ENSMUSG00000021130
		ENSMUSG00000026833
		ENSMUSG00000022548
		ENSMUSG00000005800
		ENSMUSG00000046523
		ENSMUSG00000009580
		ENSMUSG00000021322
		ENSMUSG00000029765
		ENSMUSG00000090084
		ENSMUSG00000022824
		ENSMUSG00000104264
		ENSMUSG00000020932
		ENSMUSG00000102697
		ENSMUSG00000094132
		ENSMUSG00000036006
		ENSMUSG00000003746
		ENSMUSG00000003882
		ENSMUSG00000022489
		ENSMUSG00000024211
		ENSMUSG00000067780
		ENSMUSG00000074355
		ENSMUSG00000030017
		ENSMUSG00000084711
		ENSMUSG00000042156
		ENSMUSG00000032011
		ENSMUSG00000031375
		ENSMUSG00000030849
		ENSMUSG00000105059
		ENSMUSG00000003420
		ENSMUSG00000035131
		ENSMUSG00000018126
		ENSMUSG00000035506
		ENSMUSG00000038599
		ENSMUSG00000090222
		ENSMUSG00000030862
		ENSMUSG00000032911
		ENSMUSG00000019982
		ENSMUSG00000017740
		ENSMUSG00000025255
		ENSMUSG00000041329
		ENSMUSG00000111495
		ENSMUSG00000052482
		ENSMUSG00000087516
		ENSMUSG00000022220
		ENSMUSG00000029026
		ENSMUSG00000059668
		ENSMUSG00000039103
		ENSMUSG00000030789
		ENSMUSG00000010505
		ENSMUSG00000111923
		ENSMUSG00000094628
		ENSMUSG00000056423
		ENSMUSG00000070547
		ENSMUSG00000114926
		ENSMUSG00000032572
		ENSMUSG00000040867
		ENSMUSG00000114511
		ENSMUSG00000038463
		ENSMUSG00000070605
		ENSMUSG00000022440
		ENSMUSG00000034910
		ENSMUSG00000049420
		ENSMUSG00000069516
		ENSMUSG00000037784
		ENSMUSG00000030000
		ENSMUSG00000032291
		ENSMUSG00000060402
		ENSMUSG00000040254
		ENSMUSG00000104476
		ENSMUSG00000021943
		ENSMUSG00000087408
		ENSMUSG00000046546
		ENSMUSG00000062044
		ENSMUSG00000079293
		ENSMUSG00000043300
		ENSMUSG00000063286
		ENSMUSG00000049176
		ENSMUSG00000027015
		ENSMUSG00000039131
		ENSMUSG00000026208
		ENSMUSG00000022221
		ENSMUSG00000033278
		ENSMUSG00000058818
		ENSMUSG00000033717
		ENSMUSG00000024600
		ENSMUSG00000020377
		ENSMUSG00000028845
		ENSMUSG00000047759
		ENSMUSG00000078494
		ENSMUSG00000068748
		ENSMUSG00000028782
		ENSMUSG00000047517
		ENSMUSG00000020704
		ENSMUSG00000029811
		ENSMUSG00000041193
		ENSMUSG00000024173
		ENSMUSG00000040212
		ENSMUSG00000092009
		ENSMUSG00000091709
		ENSMUSG00000091956
		ENSMUSG00000020218
		ENSMUSG00000059974
		ENSMUSG00000027560
		ENSMUSG00000043681
		ENSMUSG00000042306
		ENSMUSG00000060063
		ENSMUSG00000030854
		ENSMUSG00000039899
		ENSMUSG00000061068
		ENSMUSG00000108985
		ENSMUSG00000024300
		ENSMUSG00000117648
		ENSMUSG00000027204
		ENSMUSG00000040537
		ENSMUSG00000023078
		ENSMUSG00000092517
		ENSMUSG00000047180
		ENSMUSG00000037579
		ENSMUSG00000037621
		ENSMUSG00000026109
		ENSMUSG00000026358
		ENSMUSG00000037086
		ENSMUSG00000029868
		ENSMUSG00000000093
		ENSMUSG00000025746
		ENSMUSG00000111602
		ENSMUSG00000040808
		ENSMUSG00000000693
		ENSMUSG00000050248
		ENSMUSG00000039683
		ENSMUSG00000117231
		ENSMUSG00000040705
		ENSMUSG00000073514
		ENSMUSG00000107436
		ENSMUSG00000002204
		ENSMUSG00000000184
		ENSMUSG00000020695
		ENSMUSG00000045518
		ENSMUSG00000048163
		ENSMUSG00000032591
		ENSMUSG00000047591
		ENSMUSG00000017767
		ENSMUSG00000022099
		ENSMUSG00000029373
		ENSMUSG00000066607
		ENSMUSG00000022240
		ENSMUSG00000061718
		ENSMUSG00000083246
		ENSMUSG00000070287
		ENSMUSG00000113917
		ENSMUSG00000117466
		ENSMUSG00000048251
		ENSMUSG00000040987
		ENSMUSG00000004415
		ENSMUSG00000035373
		ENSMUSG00000022759
		ENSMUSG00000055172
		ENSMUSG00000015829
		ENSMUSG00000057604
		ENSMUSG00000048388
		ENSMUSG00000045761
		ENSMUSG00000075707
		ENSMUSG00000006345
		ENSMUSG00000034997
		ENSMUSG00000022816
		ENSMUSG00000045868
		ENSMUSG00000021469
		ENSMUSG00000029417
		ENSMUSG00000031661
		ENSMUSG00000018566
		ENSMUSG00000030376
		ENSMUSG00000091387
		ENSMUSG00000032584
		ENSMUSG00000038738
		ENSMUSG00000032024
		ENSMUSG00000039323
		ENSMUSG00000027801
		ENSMUSG00000024386
		ENSMUSG00000025475
		ENSMUSG00000104709
		ENSMUSG00000023092
		ENSMUSG00000036295
		ENSMUSG00000044734
		ENSMUSG00000028583
		ENSMUSG00000097015
		ENSMUSG00000060924
		ENSMUSG00000052921
		ENSMUSG00000112120
		ENSMUSG00000078794
		ENSMUSG00000020140
		ENSMUSG00000030433
		ENSMUSG00000034634
		ENSMUSG00000025701
		ENSMUSG00000073555
		ENSMUSG00000076294
		ENSMUSG00000011751
		ENSMUSG00000030324
		ENSMUSG00000037653
		ENSMUSG00000038151
		ENSMUSG00000097451
		ENSMUSG00000031189
		ENSMUSG00000094910
		ENSMUSG00000025272
		ENSMUSG00000032549
		ENSMUSG00000022986
		ENSMUSG00000037990
		ENSMUSG00000023224
		ENSMUSG00000089773
		ENSMUSG00000102692
		ENSMUSG00000035228
		ENSMUSG00000115410
		ENSMUSG00000073716
		ENSMUSG00000047414
		ENSMUSG00000060594
		ENSMUSG00000031740
		ENSMUSG00000028339
		ENSMUSG00000008206
		ENSMUSG00000046093
		ENSMUSG00000106214
		ENSMUSG00000112117
		ENSMUSG00000028351
		ENSMUSG00000025789
		ENSMUSG00000032323
		ENSMUSG00000040170
		ENSMUSG00000043468
		ENSMUSG00000112307
		ENSMUSG00000032356
		ENSMUSG00000032174
		ENSMUSG00000072591
		ENSMUSG00000042532
		ENSMUSG00000104621
		ENSMUSG00000026023
		ENSMUSG00000022483
		ENSMUSG00000016918
		ENSMUSG00000056073
		ENSMUSG00000101268
		ENSMUSG00000086322
		ENSMUSG00000064043
		ENSMUSG00000020363
		ENSMUSG00000021903
		ENSMUSG00000026042
		ENSMUSG00000103932
		ENSMUSG00000017311
		ENSMUSG00000103310
		ENSMUSG00000107559
		ENSMUSG00000022132
		ENSMUSG00000039798
		ENSMUSG00000091055
		ENSMUSG00000104634
		ENSMUSG00000069919
		ENSMUSG00000045382
		ENSMUSG00000035237
		ENSMUSG00000064147
		ENSMUSG00000032826
		ENSMUSG00000033860
		ENSMUSG00000050541
		ENSMUSG00000042515
		ENSMUSG00000026548
		ENSMUSG00000028581
		ENSMUSG00000081998
		ENSMUSG00000050271
		ENSMUSG00000037868
		ENSMUSG00000001802
		ENSMUSG00000033213
		ENSMUSG00000075592
		ENSMUSG00000043639
		ENSMUSG00000029061
		ENSMUSG00000097310
		ENSMUSG00000056481
		ENSMUSG00000020120
		ENSMUSG00000015093
		ENSMUSG00000022887
		ENSMUSG00000051111
		ENSMUSG00000026874
		ENSMUSG00000108143
		ENSMUSG00000006777
		ENSMUSG00000026814
		ENSMUSG00000024395
		ENSMUSG00000089854
		ENSMUSG00000028699
		ENSMUSG00000032118
		ENSMUSG00000078117
		ENSMUSG00000052396
		ENSMUSG00000030043
		ENSMUSG00000105504
		ENSMUSG00000024990
		ENSMUSG00000028487
		ENSMUSG00000021301
		ENSMUSG00000031673
		ENSMUSG00000058152
		ENSMUSG00000100867
		ENSMUSG00000068617
		ENSMUSG00000034839
		ENSMUSG00000063239
		ENSMUSG00000115568
		ENSMUSG00000024053
		ENSMUSG00000018593
		ENSMUSG00000106337
		ENSMUSG00000019539
		ENSMUSG00000105086
		ENSMUSG00000036523
		ENSMUSG00000044162
		ENSMUSG00000079594
		ENSMUSG00000047420
		ENSMUSG00000026674
		ENSMUSG00000030160
		ENSMUSG00000038173
		ENSMUSG00000027520
		ENSMUSG00000096233
		ENSMUSG00000056270
		ENSMUSG00000021318
		ENSMUSG00000046794
		ENSMUSG00000045215
		ENSMUSG00000033825
		ENSMUSG00000031452
		ENSMUSG00000022122
		ENSMUSG00000020886
		ENSMUSG00000036036
		ENSMUSG00000096956
		ENSMUSG00000087265
		ENSMUSG00000018500
		ENSMUSG00000029675
		ENSMUSG00000030088
		ENSMUSG00000033220
		ENSMUSG00000075318
		ENSMUSG00000019768
		ENSMUSG00000035472
		ENSMUSG00000049173
		ENSMUSG00000108375
		ENSMUSG00000001281
		ENSMUSG00000040584
		ENSMUSG00000105050
		ENSMUSG00000054404
		ENSMUSG00000094439
		ENSMUSG00000025375
		ENSMUSG00000009628
		ENSMUSG00000057967
		ENSMUSG00000102148
		ENSMUSG00000066842
		ENSMUSG00000074971
		ENSMUSG00000052544
		ENSMUSG00000022831
		ENSMUSG00000054203
		ENSMUSG00000037166
		ENSMUSG00000033644
		ENSMUSG00000064443
		ENSMUSG00000052135
		ENSMUSG00000033722
		ENSMUSG00000040612
		ENSMUSG00000031271
		ENSMUSG00000024027
		ENSMUSG00000024810
		ENSMUSG00000030142
		ENSMUSG00000036545
		ENSMUSG00000028360
		ENSMUSG00000038128
		ENSMUSG00000022758
		ENSMUSG00000024245
		ENSMUSG00000084920
		ENSMUSG00000053024
		ENSMUSG00000059479
		ENSMUSG00000087479
		ENSMUSG00000015396
		ENSMUSG00000045281
		ENSMUSG00000035513
		ENSMUSG00000026656
		ENSMUSG00000109564
		ENSMUSG00000024598
		ENSMUSG00000044748
		ENSMUSG00000004098
		ENSMUSG00000024610
		ENSMUSG00000026586
		ENSMUSG00000042190
		ENSMUSG00000001520
		ENSMUSG00000018507
		ENSMUSG00000002985
		ENSMUSG00000024534
		ENSMUSG00000055373
		ENSMUSG00000036437
		ENSMUSG00000103734
		ENSMUSG00000041737
		ENSMUSG00000022996
		ENSMUSG00000040249
		ENSMUSG00000029282
		ENSMUSG00000091530
		ENSMUSG00000024620
		ENSMUSG00000060780
		ENSMUSG00000034059
		ENSMUSG00000053199
		ENSMUSG00000039997
		ENSMUSG00000078235
		ENSMUSG00000057880
		ENSMUSG00000031558
		ENSMUSG00000069806
		ENSMUSG00000059146
		ENSMUSG00000034127
		ENSMUSG00000039252
		ENSMUSG00000115186
		ENSMUSG00000024462
		ENSMUSG00000020814
		ENSMUSG00000071714
		ENSMUSG00000091017
		ENSMUSG00000075394
		ENSMUSG00000052889
		ENSMUSG00000029651
		ENSMUSG00000039145
		ENSMUSG00000032207
		ENSMUSG00000050359
		ENSMUSG00000030109
		ENSMUSG00000040747
		ENSMUSG00000025497
		ENSMUSG00000107568
		ENSMUSG00000046908
		ENSMUSG00000001865
		ENSMUSG00000050447
		ENSMUSG00000003378
		ENSMUSG00000031428
		ENSMUSG00000001029
		ENSMUSG00000045912
		ENSMUSG00000096878
		ENSMUSG00000024597
		ENSMUSG00000026546
		ENSMUSG00000091400
		ENSMUSG00000030162
		ENSMUSG00000076614
		ENSMUSG00000057191
		ENSMUSG00000028005
		ENSMUSG00000001506
		ENSMUSG00000039385
		ENSMUSG00000104871
		ENSMUSG00000040133
		ENSMUSG00000020388
		ENSMUSG00000090291
		ENSMUSG00000021994
		ENSMUSG00000050164
		ENSMUSG00000015766
		ENSMUSG00000108256
		ENSMUSG00000070980
		ENSMUSG00000031202
		ENSMUSG00000117916
		ENSMUSG00000050138
		ENSMUSG00000040276
		ENSMUSG00000079017
		ENSMUSG00000038580
		ENSMUSG00000000555
		ENSMUSG00000006369
		ENSMUSG00000040432
		ENSMUSG00000031099
		ENSMUSG00000038642
		ENSMUSG00000029919
		ENSMUSG00000040488
		ENSMUSG00000065445
		ENSMUSG00000113581
		ENSMUSG00000040147
		ENSMUSG00000074505
		ENSMUSG00000034648
		ENSMUSG00000115087
		ENSMUSG00000068099
		ENSMUSG00000043822
		ENSMUSG00000048078
		ENSMUSG00000041559
		ENSMUSG00000032657
		ENSMUSG00000036938
		ENSMUSG00000103233
		ENSMUSG00000070419
		ENSMUSG00000013338
		ENSMUSG00000019929
		ENSMUSG00000082791
		ENSMUSG00000107318
		ENSMUSG00000016087
		ENSMUSG00000026640
		ENSMUSG00000056069
		ENSMUSG00000050640
		ENSMUSG00000060240
		ENSMUSG00000025491
		ENSMUSG00000072663
		ENSMUSG00000057657
		ENSMUSG00000078190
		ENSMUSG00000095040
		ENSMUSG00000028927
		ENSMUSG00000097002
		ENSMUSG00000050069
		ENSMUSG00000021208
		ENSMUSG00000045871
		ENSMUSG00000078161
		ENSMUSG00000032327
		ENSMUSG00000026786
KO	78	ENSMUSG00000027861
		ENSMUSG00000044254
		ENSMUSG00000048387
		ENSMUSG00000107350
		ENSMUSG00000082424
		ENSMUSG00000009356
		ENSMUSG00000016494
		ENSMUSG00000076928
		ENSMUSG00000036111
		ENSMUSG00000010529
		ENSMUSG00000002057
		ENSMUSG00000024421
		ENSMUSG00000079559
		ENSMUSG00000078487
		ENSMUSG00000032057
		ENSMUSG00000026069
		ENSMUSG00000020427
		ENSMUSG00000031825
		ENSMUSG00000026700
		ENSMUSG00000021087
		ENSMUSG00000091526
		ENSMUSG00000085761
		ENSMUSG00000035934
		ENSMUSG00000038530
		ENSMUSG00000032845
		ENSMUSG00000032735
		ENSMUSG00000022061
		ENSMUSG00000048070
		ENSMUSG00000034520
		ENSMUSG00000117234
		ENSMUSG00000097323
		ENSMUSG00000049630
		ENSMUSG00000108449
		ENSMUSG00000035775
		ENSMUSG00000043102
		ENSMUSG00000026065
		ENSMUSG00000078496
		ENSMUSG00000063767
		ENSMUSG00000096775
		ENSMUSG00000114185
		ENSMUSG00000051029
		ENSMUSG00000028871
		ENSMUSG00000023827
		ENSMUSG00000026167
		ENSMUSG00000109460
		ENSMUSG00000106647
		ENSMUSG00000023064
		ENSMUSG00000026736
		ENSMUSG00000022454
		ENSMUSG00000028264
		ENSMUSG00000030666
		ENSMUSG00000028287
		ENSMUSG00000001014
		ENSMUSG00000028664
		ENSMUSG00000033032
		ENSMUSG00000081984
		ENSMUSG00000050587
		ENSMUSG00000000682
		ENSMUSG00000074625
		ENSMUSG00000035910
		ENSMUSG00000109739
		ENSMUSG00000117395
		ENSMUSG00000032502
		ENSMUSG00000041624
		ENSMUSG00000097697
		ENSMUSG00000033688
		ENSMUSG00000041445
		ENSMUSG00000018924
		ENSMUSG00000028970
		ENSMUSG00000029636
		ENSMUSG00000027400
		ENSMUSG00000029223
		ENSMUSG00000035104
		ENSMUSG00000003469
		ENSMUSG00000020086
		ENSMUSG00000026211
		ENSMUSG00000015968
		ENSMUSG00000092500
