# Supplementary material for: PTHrP Regulates Fatty Acid Metabolism via Novel lncRNA in Breast Cancer Initiation and Progression Models
Source: Cancers (Basel). 2023 Jul 25;15(15):3763. doi: 10.3390/cancers15153763 (PMC10417726; doi:10.3390/cancers15153763)
Supplement: Supplementary file 1 [file cancers-15-03763-s001.zip › Table S3.xlsx]

## Sheet: Sheet1
Primer pairs (5' -> 3')
Target(mouse genes)	Sequence	Direction
GM50337 F	TTTGGCGACACAGAGCTATC	for
GM50337 R	GGTTCCAGGGCTGCATTAT	Rev
Hprt	CCTAAGATGAGCGCAAGTTGAA	for
Hprt	CCACAGGACTAGAACACCTGCTAA	Rev
Scd1	CTGTACGGGATCATACTGGTTC	for
Scd1	GCCGTGCCTTGTAAGTTCTG	Rev
Gapdh	GACCCCTTCATTGACCTCAAC	for
Gapdh	TCTTACTCCTTGGAGGCCATG	Rev
Target(human genes)	Sequence	Direction
OLMALINC	CCAGGAGTCAGCAAAACACA	for
OLMALINC	CTGGGTCTTCAGCACCAAAT	Rev
GAPDH	GACAGTCAGCCGCATCTTCT
GAPDH	TTAAAAGCAGCCCTGGTGAC
SCD	CTCCACTGCTGGACATGAGA
SCD	AATGAGTGAAGGGGCACAAC
HPRT	GACCAGTCAACAGGGGACAT
HPRT	CCTGACCAAGGAAAGCAAAG
SREBF1	GTGACTTCCCTGGCCTATTT
SREBF1	CTTCAAGAGAGGAGCTCAATGT
FADS2	CATGACCATGATCGTCCATAAGA
FADS2	GATGCCGTAGAAAGGGATGTAG

## Sheet: Sheet2
ASOs used for primary tumor cells
Target lncRNA	Sequence
scASO	GCGACTATACGCGCAATATG
GM50337-1	AATGCTCTTTGTGGGGTTCC
GM50337-2	GTTTCGCTCTTCCGTCAA
GM50337-3	TGGTCCTGCGTTTGTGATA
